# Supplementary material for: Divergent Evolution of Mutation Rates and Biases in the Long-Term Evolution Experiment with Escherichia coli
Source: Genome Biol Evol. 2020 Aug 27;12(9):1591–603. doi: 10.1093/gbe/evaa178 (PMC7523724; doi:10.1093/gbe/evaa178)
Supplement: evaa178_Supplementary_Data [file evaa178_supplementary_data.zip]

Archive with 2 entries (2 files):
- LTEE-mutation-bias-v3-Supplementary-Information.docx
- Supplementary-File-1.csv
