# Supplementary material for: Divergent Evolution of Mutation Rates and Biases in the Long-Term Evolution Experiment with Escherichia coli
Source: Genome Biol Evol. 2020 Aug 27;12(9):1591–603. doi: 10.1093/gbe/evaa178 (PMC7523724; doi:10.1093/gbe/evaa178)
Supplement: evaa178_Supplementary_Data [file evaa178_supplementary_data.zip › Supplementary-File-1.csv]

Gene	Protein	Pathway	Biochemical_activity	Reference
phrB	PhrI	Direct Repair	photolyase	Eisen 1999
ogt	Ogt	Direct Repair	Alkyltransferase	Eisen 1999
ada	Ada	Direct Repair	Alkyltransferase	Eisen 1999
mutT	MutT	oxidative damage repair	repairs 8-oxy-dGTP and GTP	Lee 2016
mutM	MutM	oxidative damage repair	Glycosylase	Lee 2016
mutY	MutY	oxidative damage repair	Glycosylase	Lee 2016
ung	Ung	Base Excision Repair	Glycosylase	Eisen 1999
ygjF	Mug	Base Excision Repair	Glycosylase	Eisen 1999
nth	Nth	Base Excision Repair	Glycosylase	Eisen 1999
nei	Nei	Base Excision Repair	Glycosylase	Eisen 1999
tag	TagI	Base Excision Repair	Glycosylase	Eisen 1999
alkA	AlkA	Base Excision Repair	Glycosylase	Eisen 1999
nfi	Nfi	Base Excision Repair	endonuclease	Lee 2016
xthA	Xth	Base Excision Repair	5' AP endonuclease	Eisen 1999
nfo	Nfo	Base Excision Repair	5' AP endonuclease	Eisen 1999
dut	Dut	Base Excision Repair	really nucleotide pool cleanup as keeps dUTP pool low	Eisen 1999
mutS	MutS1	Mismatch Excision Repair	Mismatch Recognition	Eisen 1999
mutL	MutL	Mismatch Excision Repair	Mismatch Recognition	Eisen 1999
NA	Vsr	Mismatch Excision Repair	Mismatch Recognition	Eisen 1999
mutH	MutH	Mismatch Excision Repair	Strand Recognition	Eisen 1999
dam	Dam	Mismatch Excision Repair	Strand Recognition	Eisen 1999
sbcB	ExoI	Mismatch Excision Repair	Exonuclease	Eisen 1999
recJ	RecJ	Mismatch Excision Repair	Exonuclease	Eisen 1999
xseA	XseA	Mismatch Excision Repair	Exonuclease	Eisen 1999
xseB	XseB	Mismatch Excision Repair	Exonuclease	Eisen 1999
uvrD	UvrD	Mismatch Excision Repair	Excision Helicase	Eisen 1999
uvrA	UvrA	Nucleotide Excision Repair	Binds damaged DNA	Eisen 1999
uvrB	UvrB	Nucleotide Excision Repair	Helicase and endonuclease	Eisen 1999
uvrC	UvrC	Nucleotide Excision Repair	endonuclease	Eisen 1999
uvrD	UvrD	Nucleotide Excision Repair	Excision Helicase	Eisen 1999
mfd	MFD	Nucleotide Excision Repair	Transcription repair coupling	Eisen 1999
recB	RecB	Recombinational Repair	Initiation RecBCD pathway	Eisen 1999
recC	RecC	Recombinational Repair	Initiation RecBCD pathway	Eisen 1999
recD	RecD	Recombinational Repair	Initiation RecBCD pathway	Eisen 1999
recF	RecF	Recombinational Repair	Initiation RecF pathway	Eisen 1999
recJ	RecJ	Recombinational Repair	Initiation RecF pathway	Eisen 1999
recO	RecO	Recombinational Repair	Initiation RecF pathway	Eisen 1999
recR	RecR	Recombinational Repair	Initiation RecF pathway	Eisen 1999
recN	RecN	Recombinational Repair	Initiation RecF pathway	Eisen 1999
recQ	RecQ	Recombinational Repair	Initiation RecF pathway	Eisen 1999
recE	RecE/ExoVIII	Recombinational Repair	Initiation RecE pathway	Eisen 1999
recT	RecT	Recombinational Repair	Initiation RecE pathway	Eisen 1999
sbcB	SbcB/ExoI	Recombinational Repair	Initiation SbcBCD pathway	Eisen 1999
sbcC	SbcC	Recombinational Repair	Initiation SbcBCD pathway	Eisen 1999
sbcD	SbcD	Recombinational Repair	Initiation SbcBCD pathway	Eisen 1999
recA	RecA	Recombinational Repair	Recombinase	Eisen 1999
ruvA	RuvA	Recombinational Repair	Branch migration/resolution	Eisen 1999
ruvB	RuvB	Recombinational Repair	Branch migration/resolution	Eisen 1999
radC	RecG	Recombinational Repair	Branch migration/resolution	Eisen 1999
ruvC	RuvC	Recombinational Repair	Resolvase	Eisen 1999
rus	Rus	Recombinational Repair	Resolvase	Eisen 1999
ligA	LigA	DNA Ligases	DNA ligase	Eisen 1999
yicF	LigB	DNA Ligases	DNA ligase	Eisen 1999
polA	PolA	Replication	DNA polymerase I	REL606 gbk search
polB	PolB	Replication	DNA polymerase II	REL606 gbk search
dinB	DinB	Replication	DNA polymerase IV	REL606 gbk search
umuD	UmuD	Replication	DNA polymerase V subunit D	REL606 gbk search
umuC	UmuC	Replication	DNA polymerase V subunit UmuC	REL606 gbk search
dnaG	DnaG	Replication	DNA primase	REL606 gbk search
dnaA	DnaA	Replication	chromosomal replication initiation protein	REL606 gbk search
dnaB	DnaB	Replication	replicative DNA helicase	REL606 gbk search
dnaC	DnaC	Replication	DNA biosynthesis protein	REL606 gbk search
dnaT	DnaT	Replication	primosomal protein I	REL606 gbk search
dnaE	DnaE	DNA polymerase III	DNA polymerase III subunit alpha	REL606 gbk search
dnaQ	DnaQ	DNA polymerase III	DNA polymerase III subunit epsilon	REL606 gbk search
dnaX	DnaX	DNA polymerase III	DNA polymerase III subunits gamma and tau	REL606 gbk search
holA	HolA	DNA polymerase III	DNA polymerase III subunit delta	REL606 gbk search
holB	HolB	DNA polymerase III	DNA polymerase III subunit delta	REL606 gbk search
holE	HolE	DNA polymerase III	DNA polymerase III theta subunit	REL606 gbk search
dnaN	DnaN	DNA polymerase III	DNA polymerase III subunit beta	REL606 gbk search
holC	HolC	DNA polymerase III	DNA polymerase III subunit chi	REL606 gbk search
holD	HolD	DNA polymerase III	DNA polymerase III subunit psi	REL606 gbk search
lexA	LexA	Other Repair Proteins	SOS regulon transcription repressor	Eisen 1999
sms	Sms	Other Repair Proteins	unknown	Eisen 1999
priA	PriA	Other Repair Proteins	primosome assembly helicase	Eisen 1999
ssb	SSB	Other Repair Proteins	single-strand DNA-binding protein	Eisen 1999
hepA	HelA	Other Repair Proteins	ATP dependent helicase	Eisen 1999
lon	lon	Other Repair Proteins	protease	Eisen 1999
rne	rne	Other Repair Proteins	Rnase E	Deatherage 2018
